# Supplementary material for: Identification of Potential Biomarkers for Cancer Cachexia and Anti-Fn14 Therapy
Source: Cancers (Basel). 2022 Nov 10;14(22):5533. doi: 10.3390/cancers14225533 (PMC9688504; doi:10.3390/cancers14225533)
Supplement: Supplementary file 1 [file cancers-14-05533-s001.zip]

Archive with 1 entries (1 files):
- cancers-1965376-supplementary.pdf
